# Supplementary material for: Do Patches of Flowering Plants Enhance Insect Pollinators in Apple Orchards?
Source: Insects. 2023 Feb 19;14(2):208. doi: 10.3390/insects14020208 (PMC9960344; doi:10.3390/insects14020208)
Supplement: Supplementary file 1 [file insects-14-00208-s001.zip]

Archive with 1 entries (1 files):
- insects-2213012-supplementary.pdf
